# Supplementary material for: Facile Synthesis of Multi-Emission Nitrogen/Boron Co-Doped Carbon Dots from Lignin for Anti-Counterfeiting Printing
Source: Polymers (Basel). 2022 Jul 7;14(14):2779. doi: 10.3390/polym14142779 (PMC9316793; doi:10.3390/polym14142779)
Supplement: Supplementary file 1 [file polymers-14-02779-s001.zip]

Archive with 1 entries (1 files):
- polymers-1799495-supplementary.pdf
